# Supplementary material for: Tribo-Electrochemical Mechanism of Material Removal Examined for Chemical Mechanical Planarization of Stainless-Steel Using Citrate Buffer as a Complexing Agent
Source: Materials (Basel). 2025 Jan 12;18(2):317. doi: 10.3390/ma18020317 (PMC11767002; doi:10.3390/ma18020317)
Supplement: Supplementary file 1 [file materials-18-00317-s001.zip]

Archive with 1 entries (1 files):
- materials-3396790-supplementary.pdf
